# Supplementary material for: Awareness of Eating Disorders, Nutritional Knowledge, and Emotionally Driven Eating Among Polish Adolescents Aged 15–17—A Pilot Study
Source: Nutrients. 2025 Jun 13;17(12):1994. doi: 10.3390/nu17121994 (PMC12195971; doi:10.3390/nu17121994)
Supplement: Supplementary file 1 [file nutrients-17-01994-s001.zip]

Archive with 1 entries (1 files):
- nutrients-3629226-supplementary.pdf
